# Supplementary material for: The Effect of Anticoagulants, Temperature, and Time on the Human Plasma Metabolome and Lipidome from Healthy Donors as Determined by Liquid Chromatography-Mass Spectrometry
Source: Biomolecules. 2019 May 23;9(5):200. doi: 10.3390/biom9050200 (PMC6571950; doi:10.3390/biom9050200)
Supplement: Supplementary file 1 [file biomolecules-09-00200-s001.zip]

Archive with 6 entries (6 files):
- Supplementary_material_6.pdf
- Supplementary_material_5.pdf
- Supplementary_material_1.zip
- Supplementary_material_2.zip
- Supplementary_material_3.zip
- Supplementary_material_4.zip
